# Supplementary material for: Genetic Analysis of the Plasmid-Based Temperature-Lethal Mutant pa1792|lpxH(Ts) in Pseudomonas aeruginosa
Source: Genes (Basel). 2024 Jun 14;15(6):784. doi: 10.3390/genes15060784 (PMC11202943; doi:10.3390/genes15060784)
Supplement: Supplementary file 1 [file genes-15-00784-s001.zip]

Archive with 1 entries (1 files):
- genes-3048160-supplementary.pdf
